# Supplementary material for: Promoting Health via mHealth Applications Using a French Version of the Mobile App Rating Scale: Adaptation and Validation Study
Source: JMIR Mhealth Uhealth. 2021 Aug 31;9(8):e30480. doi: 10.2196/30480 (PMC8441605; doi:10.2196/30480)
Supplement: Multimedia Appendix 2 [file mhealth_v9i8e30480_app2.xlsx]

## Sheet: Feuil1
Multimedia Appendix 2. Correlation coefficients between the respective items of the Mobile App Rating Scale (MARS) and the French version of the Mobile App Rating Scale (MARS-F).
r	Item1 FR	Item2 FR	Item3 FR	Item4 FR	Item5 FR	Item6 FR	Item7 FR	Item8 FR	Item9 FR	Item10 FR	Item11 FR	Item12 FR	Item13 FR	Item14 FR	Item15 FR	Item16 FR	Item17 FR	Item18 FR
Item1 EN	0.97	0.78	0.47	0.47	0.28	0.18	0.10	0.27	0.21	0.30	0.42	0.52	0.46	0.42	0.37	0.49	0.50	-0.13
Item2 EN	0.76	0.96	0.53	0.47	0.31	0.18	0.09	0.13	0.15	0.38	0.36	0.49	0.44	0.50	0.47	0.61	0.56	-0.05
Item3 EN	0.42	0.52	0.95	0.58	0.31	0.38	-0.04	0.14	0.34	0.22	0.47	0.50	0.12	0.33	0.24	0.38	0.22	0.06
Item4 EN	0.58	0.58	0.69	0.87	0.41	0.30	0.07	0.22	0.37	0.26	0.41	0.45	0.15	0.40	0.29	0.52	0.45	0.00
Item5 EN	0.29	0.31	0.29	0.32	0.92	0.17	0.00	0.09	0.06	0.21	0.28	0.18	0.17	0.24	0.14	0.21	0.12	0.09
Item6 EN	0.14	0.19	0.34	0.17	0.18	0.98	0.46	0.45	0.58	0.48	0.51	0.29	0.27	0.26	0.15	0.04	0.23	0.12
Item7 EN	0.09	0.06	-0.02	0.03	0.06	0.47	0.94	0.56	0.54	0.44	0.34	0.12	0.33	0.14	0.17	-0.15	0.19	0.03
Item8 EN	0.26	0.11	0.14	0.10	0.03	0.42	0.55	0.93	0.58	0.29	0.31	0.15	0.40	0.16	0.22	-0.08	0.17	-0.08
Item9 EN	0.16	0.08	0.28	0.30	0.02	0.57	0.47	0.61	0.91	0.33	0.39	0.24	0.30	0.13	0.13	0.03	0.12	0.18
Item10 EN	0.29	0.39	0.26	0.10	0.11	0.53	0.35	0.33	0.34	0.93	0.52	0.47	0.36	0.46	0.31	0.23	0.32	0.00
Item11 EN	0.39	0.39	0.46	0.20	0.20	0.47	0.22	0.29	0.36	0.47	0.96	0.73	0.16	0.18	0.45	0.24	0.39	0.03
Item12 EN	0.51	0.50	0.54	0.33	0.13	0.33	0.13	0.25	0.33	0.44	0.73	0.97	0.17	0.27	0.42	0.40	0.41	-0.07
Item13 EN	0.42	0.39	0.18	0.09	0.14	0.38	0.38	0.39	0.35	0.39	0.26	0.15	0.89	0.45	0.19	0.13	0.22	-0.01
Item14 EN	0.44	0.50	0.41	0.36	0.30	0.29	0.11	0.19	0.20	0.49	0.29	0.28	0.38	0.94	0.25	0.53	0.39	0.07
Item15 EN	0.40	0.45	0.36	0.23	0.15	0.18	0.14	0.20	0.11	0.33	0.43	0.42	0.13	0.29	0.93	0.52	0.58	-0.21
Item 16 EN	0.48	0.57	0.47	0.43	0.18	0.10	-0.17	-0.04	0.11	0.20	0.31	0.45	0.10	0.49	0.42	0.92	0.56	-0.01
Item 17 EN	0.54	0.56	0.32	0.33	0.19	0.27	0.22	0.26	0.21	0.37	0.44	0.41	0.23	0.42	0.58	0.61	0.97	-0.21
Item 18 EN	-0.18	-0.01	0.10	0.12	0.08	0.18	0.14	-0.08	0.15	0.01	0.09	-0.07	-0.10	0.08	-0.13	-0.01	-0.12	0.97
p	Item1 FR	Item2 FR	Item3 FR	Item4 FR	Item5 FR	Item6 FR	Item7 FR	Item8 FR	Item9 FR	Item10 FR	Item11 FR	Item12 FR	Item13 FR	Item14 FR	Item15 FR	Item16 FR	Item17 FR	Item18 FR
Item1 EN	0.00	0.00	0.00	0.00	1.00	1.00	1.00	1.00	1.00	0.94	0.02	0.00	0.00	0.02	0.11	0.00	0.00	1
Item2 EN	0.00	0.00	0.00	0.00	0.89	1.00	1.00	1.00	1.00	0.09	0.17	0.00	0.01	0.00	0.00	0.00	0.00	1
Item3 EN	0.02	0.00	0.00	0.00	0.80	0.09	1.00	1.00	0.33	1.00	0.00	0.00	1.00	0.39	1.00	0.09	1.00	1
Item4 EN	0.00	0.00	0.00	0.00	0.03	1.00	1.00	1.00	0.11	1.00	0.03	0.00	1.00	0.05	1.00	0.00	0.00	1
Item5 EN	1.00	0.69	1.00	0.57	0.00	1.00	1.00	1.00	1.00	1.00	1.00	1.00	1.00	1.00	1.00	1.00	1.00	1
Item6 EN	1.00	1.00	0.36	1.00	1.00	0.00	0.00	0.01	0.00	0.00	0.00	1.00	1.00	1.00	1.00	1.00	1.00	1
Item7 EN	1.00	1.00	1.00	1.00	1.00	0.00	0.00	0.00	0.00	0.01	0.32	1.00	0.48	1.00	1.00	1.00	1.00	1
Item8 EN	1.00	1.00	1.00	1.00	1.00	0.02	0.00	0.00	0.00	1.00	0.85	1.00	0.05	1.00	1.00	1.00	1.00	1
Item9 EN	1.00	1.00	1.00	1.00	1.00	0.00	0.00	0.00	0.00	0.43	0.07	1.00	1.00	1.00	1.00	1.00	1.00	1
Item10 EN	1.00	0.07	1.00	1.00	1.00	0.00	0.25	0.42	0.31	0.00	0.00	0.00	0.16	0.00	0.68	1.00	0.51	1
Item11 EN	0.06	0.07	0.00	1.00	1.00	0.00	1.00	1.00	0.18	0.00	0.00	0.00	1.00	1.00	0.01	1.00	0.07	1
Item12 EN	0.00	0.00	0.00	0.48	1.00	0.39	1.00	1.00	0.50	0.01	0.00	0.00	1.00	1.00	0.02	0.05	0.02	1
Item13 EN	0.02	0.06	1.00	1.00	1.00	0.08	0.09	0.07	0.22	0.06	1.00	1.00	0.00	0.01	1.00	1.00	1.00	1
Item14 EN	0.01	0.00	0.03	0.20	1.00	1.00	1.00	1.00	1.00	0.00	1.00	1.00	0.09	0.00	1.00	0.00	0.06	1
Item15 EN	0.04	0.01	0.20	1.00	1.00	1.00	1.00	1.00	1.00	0.51	0.01	0.02	1.00	1.00	0.00	0.00	0.00	1
Item 16 EN	0.00	0.00	0.00	0.01	1.00	1.00	1.00	1.00	1.00	1.00	0.80	0.01	1.00	0.00	0.02	0.00	0.00	1
Item 17 EN	0.00	0.00	0.53	0.43	1.00	1.00	1.00	1.00	1.00	0.11	0.01	0.03	1.00	0.02	0.00	0.00	0.00	1
Item 18 EN	1.00	1.00	1.00	1.00	1.00	1.00	1.00	1.00	1.00	1.00	1.00	1.00	1.00	1.00	1.00	1.00	1.00	0
